# Supplementary material for: A Novel Formulation Based on Resveratrol and Water Extracts from Equisetum arvense, Crataegus curvisepala, Vitex agnus-castus, and Glycine max Inhibits the Gene Expression of Inflammatory and Osteoclastogenic Biomarkers on C2C12 Cells Exposed to Oxidative Stress
Source: Foods. 2025 Mar 6;14(5):896. doi: 10.3390/foods14050896 (PMC11899544; doi:10.3390/foods14050896)
Supplement: Supplementary file 1 [file foods-14-00896-s001.zip]

Archive with 1 entries (1 files):
- foods-3481095-supplementary.pdf
